# Supplementary material for: Nanosecond Infrared Laser Sampling of Mouse and Human Liver Tissues for LC-MS/MS Analysis of Bile Acids
Source: Int J Mol Sci. 2026 May 20;27(10):4572. doi: 10.3390/ijms27104572 (PMC13207702; doi:10.3390/ijms27104572)
Supplement: Supplementary file 1 [file ijms-27-04572-s001.zip]

Archive with 2 entries (2 files):
- Supplement Figure 1 Fuh et al.pptx
- Supplementary Tables S1-S6 Fuh et al.xlsx
