# Supplementary material for: Nanosecond Infrared Laser Sampling of Mouse and Human Liver Tissues for LC-MS/MS Analysis of Bile Acids
Source: Int J Mol Sci. 2026 May 20;27(10):4572. doi: 10.3390/ijms27104572 (PMC13207702; doi:10.3390/ijms27104572)
Supplement: Supplementary file 1 [file ijms-27-04572-s001.zip › Supplementary Tables S1-S6 Fuh et al.xlsx]

## Sheet: Info
Supplementary Table S1	Bile acid concentrations in ng/mg plotted in figure 3a,b,c and d. Figure 3. a,b) Representative plots of bile acid profiles of the low abundant (7-oxo-CA) and high abundant bile acids (Taurocholic acid) showing individual liver tissues homogenized either classically or with the NIRL. Each liver tissue piece which was halved is matched to the corresponding homogenization method c,d) Average concen…
Supplementary Table S2	Concentrations in ng/mg of each individual bile acid plotted in figure 4. Plots of different bile acids from each human liver tissue sample classically homogenized with the TissueLyser and ablated with the NIRL. Each liver tissue piece which was halved is matched to the corresponding homogenization method (n=10).
Supplementary Table S3	Quantification of bile acids in liver tissue aerosols of wild type (NIRL WT) 5a) TLCA and TCDCA with lower concentrations in livers of NIRL WT 5b) TDCA and T-w-MCA with lower concentrations in livers of NIRL KO
Supplementary Table S4	Comparison between NIRL and TissueLyser techniques of tissue homogenization
Supplementary Table S5	Multiple Reaction Monitoring parameters for bile acid analysis in the Negative method. MRM transitions, Retention times, declustering potential, collision energy and collision cell exit potential of each bile acid ionized in negative mode using electrospray ionization.
Supplementary Table S6	Multiple Reaction Monitoring parameters for bile acid analysis in the Positive method. MRM transitions, retention times, declustering potential, collision energy and collision cell exit potential of each bile acid ionized in positive mode using electrospray ionization.

## Sheet: Supplementary Table S1
All concentrations in ng/mg
Figure 3 a) Plot of 7-oxo-CA which is a low abundant bille acid showing individual liver tissues homogenized either classically with the TissueLyser or with the NIRL
7-oxo-CA
Classical	0.0787	0.0321	0.0637	0.112	0.0516	0.0525
NIRL	0.0669	0.0469	0.0431	0.0473	0.0535	0.0501
Figure 3 b) Plot of TCA which is a high abundant bille acid showing individual liver tissues homogenized either classically with the TissueLyser or with the NIRL
Taurocholic acid
Classical	60.5	28.8	32.4	72.6	77.3	78.7
NIRL	91.3	37.6	21.7	77.9	73	98.8
Figure 3 c) Average concentrations in ng/mg of low abundant bile acid species in mouse which are classically homogenized (n=6) or ablated with NIRL (n=6)
Low Abundant
	Classical						NIRL
	Liver 1	Liver 2	Liver 3	Liver 4	Liver 5	Liver 6	Liver 1	Liver 2	Liver 3	Liver 4	Liver 5	Liver 6
7-oxo CA	0.0787	0.0321	0.0637	0.112	0.0516	0.0525	0.0669	0.0469	0.0431	0.0473	0.0535	0.0501
LCA	0.00731	0.00519	0.0104	0.00606	0.00176	0.0101	0.0658	0.0339	0.0202	0.0477	0.0512	0.0533
GCDCA	0.0193	0.0236	0.0214	0.0175	0	0	0.0848	0.647	0.132	0.126	0.138	0.0775
TLCA	0.182	0.0487	0.19	0.0742	0.0574	0.0866	0.151	0.11	0.0752	0	0.0546	0
CDCA	0.0422	0.0227	0.0442	0.0936	0.0343	0.0534	0.0953	0.216	0.0881	0.314	0.186	0.301
CA & UCA	0.692	0.109	0.473	0.563	0.143	0.267	0.831	0.0563	0.0672	0.398	0.0713	0.208
Figure 3 d) Average concentrations in ng/mg of high abundant bile acid species in mouse which are classically homogenized (n=6) or ablated with NIRL (n=6)
High Abundant
	Classical						NIRL
	Liver 1	Liver 2	Liver 3	Liver 4	Liver 5	Liver 6	Liver 1	Liver 2	Liver 3	Liver 4	Liver 5	Liver 6
TUDCA	0.867	0.84	0.525	0.389	0.722	0.612	1.02	0.731	0.478	0.924	0.828	0.856
TDCA	3.3	3.11	6.62	1.86	2.42	2.48	2.56	2.03	2.32	1.4	2.27	2.31
THDCA	4.4	6.49	3.06	4.1	3.96	3.07	4.08	4.34	1.05	4.24	3.18	2.64
TCDCA	2.54	3.77	2.57	7.47	5.87	7.46	1.8	2.44	1.12	6.08	4.6	5.49
T-b -MCA	6.05	2.23	1.14	4.03	4.03	3.08	9.62	4.05	1.22	6.08	4.28	3.12
T-w & a -MCA	14.7	10.6	4.9	15.7	13.8	9.69	23.6	16	5.57	20.5	12.9	13.9
TCA	60.5	28.8	32.4	72.6	77.3	78.7	91.3	37.6	21.7	77.9	73	98.8

## Sheet: Supplementary Table S2
All concentrations in ng/mg
LCA
	Patient 1	Patient 2	Patient 3	Patient 4	Patient 5	Patient 6	Patient 7	Patient 8	Patient 9	Patient 10
Classical	0.001133	0	0	0	0	0	0	0.000508	0	0.000377
NIRL	0.039403	0.026899	0.017702	0.018902	0.01688	0.010993	0.012234	0.019571	0.019627	0.013826
iso-allo & iso-LCA
	Patient 1	Patient 2	Patient 3	Patient 4	Patient 5	Patient 6	Patient 7	Patient 8	Patient 9	Patient 10
Classical	0.000724	0.00134	9.12e-05	0.001656	0.00054	0.003408	0.001116	0.001731	0.000413	0.002116
NIRL	0.027291	0.020141	0.029789	0.039644	0.020251	0.009978	0.05834	0.014713	0.043586	0.033601
5cholA
	Patient 1	Patient 2	Patient 3	Patient 4	Patient 5	Patient 6	Patient 7	Patient 8	Patient 9	Patient 10
Classical	0.001891	0	0.001147	0.00153	0.000539	0.000287	0.000732	0.00115	0.002479	0.000286
NIRL	0	0	0.008849	0	0.003368	0.053103	0.031146	0.036344	0.031154	0.034785
3-oxo-DCA
	Patient 1	Patient 2	Patient 3	Patient 4	Patient 5	Patient 6	Patient 7	Patient 8	Patient 9	Patient 10
Classical	0.003508	0.000269	0.000523	0.001621	0.001891	0.001308	0.001684	0.0026	0.001759	0.002595
NIRL	0.059553	0.046101	0.211839	0.102745	0.08125	0.112983	0.09124	0.074021	0.093104	0.053031
GDCA
	Patient 1	Patient 2	Patient 3	Patient 4	Patient 5	Patient 6	Patient 7	Patient 8	Patient 9	Patient 10
Classical	6.43289	0.021077	0.305469	0.439102	0.98594	0.002102	1.13518	0.091275	0.661725	0.006343
NIRL	0.893635	0.121632	0.392937	0.26809	0.199535	0.011482	1.94713	0.054388	0.479594	0.054261
TCDCA
	Patient 1	Patient 2	Patient 3	Patient 4	Patient 5	Patient 6	Patient 7	Patient 8	Patient 9	Patient 10
Classical	1.28033	0.09167	0.519234	0.996391	0.522892	0.003251	1.63816	0.009109	1.38298	0.001788
NIRL	0.151712	0.021395	0.067928	0.570494	0.340435	0.017756	2.56849	0.017566	0.979525	0.014498
GCA
	Patient 1	Patient 2	Patient 3	Patient 4	Patient 5	Patient 6	Patient 7	Patient 8	Patient 9	Patient 10
Classical	2.93336	0.289177	1.54229	4.37977	4.54439	0.008644	5.50235	0.046241	3.66777	0.003549
NIRL	0.403327	0.080118	0.307938	2.09514	3.25404	0.020622	6.86385	0.027114	2.55742	0.021918
GCDCA
	Patient 1	Patient 2	Patient 3	Patient 4	Patient 5	Patient 6	Patient 7	Patient 8	Patient 9	Patient 10
Classical	3.67082	0.390803	3.04757	6.18204	2.5751	0.007022	8.84173	0.079492	3.085	0.011193
NIRL	0.436727	0.084992	0.303301	3.70914	1.89277	0.032354	13.9684	0.030873	2.38766	0.030787

## Sheet: Supplementary Table S3
All concentrations in ng/mg
Figure 5 a) Quantification of TLCA and TCDCA which have lower concentrations in liver tissue aerosols of wild type (NIRL WT) compared to Cyp2c70 knockout (NIRL KO) ablated with NIRL (n = 5 mice)
	NIRL WT					NIRL KO
	Liver 1	Liver 2	Liver 3	Liver 4	Liver 5	Liver 1	Liver 2	Liver 3	Liver 4	Liver 5
Figure 5 b) Quantification of TDCA and T-w-MCA which have lower concentrations in liver tissue aerosols of Cyp2c70 knockout (NIRL KO) compared to wild type (NIRL WT) ablated with NIRL (n = 5 mice)
	NIRL WT					NIRL KO
	Liver 1	Liver 2	Liver 3	Liver 4	Liver 5	Liver 1	Liver 2	Liver 3	Liver 4	Liver 5

## Sheet: Supplementary Table S4
Supplementary Table S4: Comparison between NIRL and TissueLyser techniques of tissue homogenization
Parameter	NIRL	TissueLyser
Homogenization Mechanism	Cold vaporization / desorption via vibrational excitation.	High-speed mechanical impact and bead friction
Thermal Effect	Negligible; ultrafast phase transfer prevents heat transfer	Significant; requires ice/liquid nitrogen pre-cooling
Enzymatic Degradation	Minimal; targets are isolated faster than enzymes can react	Higher risk; localized heat activates proteases/nucleases
Spatial Resolution	Highly precise; allows layer-specific, micro-scale sampling	Bulk homogenization only; lacks sub-cellular/layer precision
Sample Size	Ideal for sub-microliter and small biopsy samples	Typically requires larger tissue amounts in the milligram scale
Throughput	Ideal for smaller scale experiments as ablations are serially	Ideal for large scale experiments as many samples can be homogenized simultaneously
Costs	Higher purchase and maintenance costs	Lower purchase and maintenance costs
Operational know-how	Requires highly skilled personnel	Does not require highly skilled personnel

## Sheet: Supplementary Table S5
Supplementary Table S5: Multiple Reaction Monitoring parameters for bile acid analysis in the Negative method. MRM transitions, Retention times, declustering potential, collision energy and collision cell exit potential of each bile acid ionized in negative mode using electrospray ionization5
ID	Name	Precursor Ion m/z	Product Ion m/z	Retention Time (minutes)	Declustering potential (volts)	Collision Energy (volts)	Collision Cell Exit Potential (volts)
3-o-LCA	3-oxo-Lithocholic acid	419,26	373,2	12,29	-45	-20	-33
3-o-xo-CA	3-oxo-cholic acid	451,186	405,3	6,82	-65	-22	-15
7-o-xo-CA	7-oxo-cholic acid	451,192	405,2	6,09	-40	-38	-43
7-oxo-CDCA	7 Keto Lithocholic acid	435,234	389,3	7,67	-55	-20	-15
12-oxo-DCA	12-oxo-Deoxycholic Acid	435,207	389,2	7,88	-60	-38	-25
i-a-LCA	isoalloLithocholic acid	421,252	375,3	11,08	-10	-26	-13
LCA	Lithocholic acid	421,186	375,2	12,02	-115	-22	-33
isoDCA	iso Deoxycholic Acid	437,226	391,2	7,72	-30	-24	-15
isoLCA	iso Lithocholic acid	421,184	375,2	11,14	-45	-26	-35
3-oxo-DCA	iso Deoxycholic Acid	435,221	389,3	8,9	-30	-22	-15
5-cholA	5-Cholenic acid-3β-ol	419,265	373,1	10,28	-75	-28	-13
LCEA	Lithocholenic acid	419,249	373,1	10,64	-85	-24	-35
23norDCA	23-Nordeoxycholic acid	423,185	377,2	8,03	-55	-36	-13
GUCA	Glycoursocholanic acid	416,24	74,0	16,77	-220	-70	-9
GDHCA	Glycodehydrocholic acid	458,196	74,0	3,9	-135	-68	-17
GHCA	Glycohyocholic acid	464,253	74,0	5,13	-185	-78	-9
24norUDCA	24-Nor Ursodeoxycholic Acid	423,175	377,3	6,03	-70	-26	-13
LCA-3S	Lithocholic acid 3-Sulfate	455,178	96,9	7,16	-190	-100	-13
GLCA-3S	Glycolithocholic Acid-3-Sulfate	512,106	432,2	5,48	-85	-42	-37
CA-7S	CHOLIC ACID 7-SULFATE	487,24	96,9	5,28	-180	-130	-45
TLCA-3S	Taurolithocholic Acid-3-Sulfate	562,157	482,2	5,06	-95	-34	-17
d4LCA	d4 Lithocholic acid	425,252	379,3	12,0	-55	-24	-13
d4CA	d4 cholic acid	457,206	411,3	6,99	-75	-26	-13
d4CDCA	d4 Chenodeoxycholic Acid	441,209	395,2	9,12	-100	-22	-15
d4DCA	d4 Deoxycholic Acid	441,207	395,3	8,82	-85	-34	-15
d4GCDCA	d4 Glycochenodeoxycholic acid	452,211	74,0	6,24	-195	-78	-9
d4TCA	d4 Taurocholic acid	586,172	518,2	5,07	-150	-42	-19
d4TCDCA	d4 Taurochenodeoxycholic acid	570,175	502,2	5,5	-160	-46	-43

## Sheet: Supplementary Table S6
Supplementary Table S6: Multiple Reaction Monitoring parameters for bile acid analysis in the Positive method. MRM transitions, retention times, declustering potential, collision energy and collision cell exit potential of each bile acid ionized in positive mode using electrospray ionization.
ID	Name	Precursor Ion m/z	Product Ion m/z	Retention Time(minutes)	Declustering potential (volts)	Collision Energy (volts)	Collision Cell Exit Potential (volts)
T-a-MCA	Tauro-α-Muricholic acid	533,399	480,3	5,25	46	23	18
T-b-MCA	Tauro-β-Muricholic acid	533,228	480,3	5,44	51	25	20
THDCA	Taurohyodeoxycholic acid	517,267	464,3	7,48	41	25	22
TUDCA	Tauroursodeoxycholic acid	517,235	464,3	7,39	66	25	16
T-w-MCA	Tauro-w-Muricholic acid	533,232	480,3	5,05	51	25	16
TCA	Taurocholic acid	533,214	462,3	7,89	51	31	18
bMCA	β-Muricholic acid	426,456	373,2	11,28	46	21	16
CA	Cholic acid	426,207	355,2	12,84	51	33	22
GCDCA	Glycochenodeoxycholic acid	467,224	450,3	11,85	31	13	20
GDCA	Glycodeoxycholic acid	467,237	450,3	12,4	46	13	18
GHDCA	Glyco-Hyodeoxycholic acid	467,21	450,2	8,95	41	13	18
TCDCA	Taurochenodeoxycholic acid	517,211	464,2	10,47	76	27	18
TDCA	Taurodeoxycholic acid	517,216	500,3	11,07	46	15	18
TLCA	Taurolithocholic acid	501,215	466,4	13,1	61	23	18
wMCA	ω-Muricholic acid	426,454	355,2	10,43	46	25	20
aMCA	α-Muricholic acid	426,208	373,3	10,72	21	19	16
CDCA	Chenodeoxycholic Acid	410,193	357,2	15,09	46	17	16
DCA	Deoxycholic Acid	410,215	357,2	15,31	46	21	24
GUDCA	Glycoursodeoxycholic acid	467,224	450,3	8,73	31	13	20
GCA	Glycocholic acid	483,226	412,4	9,15	46	33	16
UCA	Ursocholic acid	426,505	373,2	12,83	66	25	20
d4DCA	d4 Deoxycholic Acid	414,524	360,9	15,3	31	21	26
d4 CA	d4 cholic acid	431,253	360,2	12,81	41	29	24
d4CDCA	d4 Chenodeoxycholic Acid	414,524	360,9	15,08	31	21	26
d4GCDCA	d4 Glycochenodeoxycholic acid	472,24	455,3	11,83	56	13	18
